# Supplementary material for: Accessible and reproducible mass spectrometry imaging data analysis in Galaxy
Source: Gigascience. 2019 Dec 9;8(12):giz143. doi: 10.1093/gigascience/giz143 (PMC6901077; doi:10.1093/gigascience/giz143)
Supplement: giz143_Supplemental_Additional_Files [file giz143_supplemental_additional_files.zip]

Archive with 4 entries (4 files):
- Additional file 1.xlsx
- Additional file 2.xlsx
- Additional file 3.xlsx
- Additional file 4.pdf
