# Supplementary material for: Accessible and reproducible mass spectrometry imaging data analysis in Galaxy
Source: Gigascience. 2019 Dec 9;8(12):giz143. doi: 10.1093/gigascience/giz143 (PMC6901077; doi:10.1093/gigascience/giz143)
Supplement: giz143_Supplemental_Additional_Files [file giz143_supplemental_additional_files.zip › Additional file 1.xlsx]

## Sheet: Sheet1
Galaxy tool	Functions from Cardinal/MALDIquant/scikit-image	Functions from other packages
All Cardinal tools	readMSIData (Cardinal)
	Mz-methods (Cardinal)
	Pixels-methods (Cardinal)
	ImageData-methods (Cardinal)
	MSImageProcess-class (Cardinal)
	Coord-methods (Cardinal)
MSI classification	CvApply-methods (Cardinal)	tableGrob (gridExtra)
	plot-methods (Cardinal)	ggplot (ggplot2)
	Image-methods (Cardinal)
	PLS-methods (Cardinal)
	TopLabels-methods (Cardinal)
	OPLS-methods (Cardinal)
	SpatialShrunkenCentroids-methods (Cardinal)
MSI combine	ImageData-methods (Cardinal)	ggplot (ggplot2)
	combine (BiocGenerics)
	writeMSIData (Cardinal)
MSI data exporter	-	-
MSI filtering	writeMSIData (Cardinal)	tableGrob (gridExtra)
		ggplot (ggplot2)
MSI mz images	Image-methods (Cardinal)	tableGrob (gridExtra)
MSI preprocessing	Plot-methods (Cardinal)	tableGrob (gridExtra)
	Normalize-methods (Cardinal)	ggplot (ggplot2)
	ReduceBaseline-methods (Cardinal)
	SmoothSignal-methods (Cardinal)
	PeakPick-methods (Cardinal)
	PeakAlign-methods (Cardinal)
	PeakFilter-methods (Cardinal)
	ReduceDimension-methods (Cardinal)
	writeMSIData (Cardinal)
MSI Qualitycontrol	Image-methods (Cardinal)	tableGrob (gridExtra)
	plot-methods (Cardinal)	ggplot (ggplot2)
	PCA-methods (Cardinal)	brewer.pal – (rcolorbrewer)
MSI segmentation	PCA-methods (Cardinal)	strip.default (lattice)
	Image-methods (Cardinal)	tableGrob (gridExtra)
	SpatialKMeans-methods (Cardinal)
	Plot-methods (Cardinal)
	TopLabels-methods (Cardinal)
	SpatialShrunkenCentroids-methods (Cardinal)
MSI spectra plots	Plot-methods (Cardinal)	ggplot (ggplot2)
	Image-methods (Cardinal)	tableGrob (gridExtra)
		hue_pal (scales)
		pheatmap (pheatmap)
MALDIquant preprocessing	importImzMl (MALDIquantForeign)	tableGrob (gridExtra)
	CreateMassSpectrum (MALDIquant)
	Mz-methods (Cardinal)
	Coord-methods (Cardinal)
	averageMassSpectra (MALDIquant)
	TransformIntensity-methods (MALDIquant)
	SmoothIntensity-methods (MALDIquant)
	EstimateBaseline-methods (MALDIquant)
	CalibrateIntensity-methods (MALDIquant)
	DetectPeaks-methods (MALDIquant)
	determineWarpingFunctions (MALDIquant)
	warpMassSpectra (MALDIquant)
	createMassPeaks (MALDIquant)
	findEmptyMassObjects (MALDIquant)
	removeEmptyMassObjects (MALDIquant)
	exportImzMl,MassSpectrum-method (MALDIquantForeign)
MALDIquant peak detection	importImzMl (MALDIquantForeign)	ggplot (ggplot2)
	CreateMassSpectrum (MALDIquant)	tableGrob (gridExtra)
	Mz-methods (Cardinal)
	Coord-methods (Cardinal)
	Pixels-methods (Cardinal)
	createMassPeaks (MALDIquant)
	averageMassSpectra (MALDIquant)
	EstimateNoise-methods (MALDIquant)
	DetectPeaks-methods (MALDIquant)
	intensityMatrix (MALDIquant)
	MonoisotopicPeaks-methods (MALDIquant)
	determineWarpingFunctions (MALDIquant)
	warpMassSpectra (MALDIquant)
	binPeaks (MALDIquant)
	filterPeaks (MALDIquant)
	exportImzMl,MassSpectrum-method (MALDIquantForeign)
Scale image	-	scipy.misc.imresize (scipy)
Landmark registration	skimage.measure.ransac (scikit-image)
Overlay	skimage.transform.ProjectiveTransform (scikit-image)	scipy.ndimage.map_coordinates (scipy)
Coordinates of ROIs	-
Projective transformation	skimage.transform.ProjectiveTransform (scikit-image)	scipy.ndimage.map_coordinates (scipy)
Switch axis coordinates	-
