# Supplementary material for: Accessible and reproducible mass spectrometry imaging data analysis in Galaxy
Source: Gigascience. 2019 Dec 9;8(12):giz143. doi: 10.1093/gigascience/giz143 (PMC6901077; doi:10.1093/gigascience/giz143)
Supplement: giz143_Supplemental_Additional_Files [file giz143_supplemental_additional_files.zip › Additional file 2.xlsx]

## Sheet: Tabelle1
Preprocessing step	Available Options
Smoothing	Savitzky Golay
	Moving Average
	Gaussian
Baseline removal	Median
	SNIP
	TopHat
	ConvexHull
m/z axis reduction	binning
	resampling
	peak extraction
Intensity normalization	total ion current
	median
	PQN
Intensity transformation	log2
	sqrt
	log
	log10
Peak Picking	adaptive
	Limpic
	Simple
	MAD
	SuperSmoother
	Picking monoisotopes
Peak alignment	diff
	DP
	lowess
	linear
	quadratic
	cubic
Peak filtering	peaks in % of spectra
	peaks in # of spectra
