# Supplementary material for: Accessible and reproducible mass spectrometry imaging data analysis in Galaxy
Source: Gigascience. 2019 Dec 9;8(12):giz143. doi: 10.1093/gigascience/giz143 (PMC6901077; doi:10.1093/gigascience/giz143)
Supplement: giz143_Supplemental_Additional_Files [file giz143_supplemental_additional_files.zip › Additional file 3.xlsx]

## Sheet: Tabelle1
Galaxy Tool Name	Link to Galxy Toolshed
MSI Qualitycontrol	https://toolshed.g2.bx.psu.edu/view/galaxyp/cardinal_quality_report
MSI combine	https://toolshed.g2.bx.psu.edu/view/galaxyp/cardinal_combine
MSI filtering	https://toolshed.g2.bx.psu.edu/view/galaxyp/cardinal_filtering
MSI data exporter	https://toolshed.g2.bx.psu.edu/view/galaxyp/cardinal_data_exporter
MSI preprocessing	https://toolshed.g2.bx.psu.edu/view/galaxyp/cardinal_preprocessing
MSI segmentation	https://toolshed.g2.bx.psu.edu/view/galaxyp/cardinal_segmentations
MSI classification	https://toolshed.g2.bx.psu.edu/view/galaxyp/cardinal_classification
MSI mz images	https://toolshed.g2.bx.psu.edu/view/galaxyp/cardinal_mz_images
MSI plot spectra	https://toolshed.g2.bx.psu.edu/view/galaxyp/cardinal_spectra_plots
MALDIquant preprocessing	https://toolshed.g2.bx.psu.edu/view/galaxyp/maldi_quant_preprocessing
MALDIquant peak detection	https://toolshed.g2.bx.psu.edu/view/galaxyp/maldi_quant_peak_detection
Join two files on a column allowing a small difference	https://toolshed.g2.bx.psu.edu/view/bgruening/join_files_on_column_fuzzy
Scale image	https://toolshed.g2.bx.psu.edu/view/imgteam/scale_image
Landmark registration	https://toolshed.g2.bx.psu.edu/view/imgteam/landmark_registration
Overlay	https://toolshed.g2.bx.psu.edu/view/imgteam/overlay_moving_and_fixed_image
Coordinates of ROIs	https://toolshed.g2.bx.psu.edu/view/imgteam/coordinates_of_roi
Projective Transformation (of input points)	https://toolshed.g2.bx.psu.edu/view/imgteam/projective_transformation_points
Switch axis coordinates	https://toolshed.g2.bx.psu.edu/view/imgteam/imagecoordinates_flipaxis
